# Supplementary material for: Integrated single-cell transcriptome analysis of the tumor ecosystems underlying cervical cancer metastasis
Source: Front Immunol. 2022 Dec 9;13:966291. doi: 10.3389/fimmu.2022.966291 (PMC9780385; doi:10.3389/fimmu.2022.966291)
Supplement: Supplementary file 1 [file Table_1.xlsx]

## Sheet: Table S1
Signature related gene sets used in NK/T cells.
CD4 effector memory	CD4 naive-memory	CD4 recently activated	CD4 transitional memory	CD8 cytotoxic	CD8 effector memory	CD8 pre-exhausted	CD8 terminally exhausted	T cells naive	T cells proliferative	T cells regulatory	T helper cells
RPS3	RPS29	RPL27A	MALAT1	HLA.C	ATP6	IFI16	IL32	RPS5	CCNF	B2M	CD3E
PTMA	RPS12	GNAS	PTPRC	HLA.A	RPL18A	TRIM22	IL2RG	RPL23A	WDHD1	CD3D	PEBP1
H3F3B	RPL34	MT.ND3	SYNE2	CD3D	RPS27	UBE2L6	LCK	RPL36	SKA3	CD3E	HMGN1
RPS27	RPLP2	MT.CYB	RNF213	IL32	EEF1D	OAS2	GAPDH	RPL6	SNRNP40	CD247	IL2RG
EIF1	RPS27A	TRBC2	TNFAIP3	LCK	COX3	LAG3	CCL4	RPL18	DPM2	FANK1	ZC3H12D
ZFP36L2	RPL13	PTP4A2	NEAT1	CCL4	RPL36	GBP1	IL2RB	RPS23	BUB1B	HLA.A	CD28
SRGN	RPL30	JUND	EML4	CD3G	COX1	CMPK2	RGS1	RPL38	MAGOHB	SKAP1	NPDC1
ZFP36	RPL37	MT.ND4	DDX5	CD3E	CYTB	IRF7	CD3G	RPS16	SFXN1	CCR8	SUMO1
LEPROTL1	RPS15A	PIK3IP1	RNA45S5	PRF1	ND1	OASL	CD3E	RPL35A	MRPL22	SIRPG	RANGAP1
SRSF2	RPL32	ATP5I	DDX17	RARRES3	COX2	IFI35	SLA2	RPL11	AKR7A2	DUSP16	SUMO2
BTG1	RPS14	UQCR11	IL7R	CTSW	ND4	EPSTI1	CBLB	RPS13	HDAC1	RGS1	SKP1
TNFAIP3	RPS3	EVL	MACF1	CD8B	FOS	STAT1	APOBEC3G	RPL19	PDAP1	LAT	RHBDD2
SRSF7	RPL11	AES	SON	CST7	ND3	ISG20	CD2	RPL10A	ANAPC15	IL2RG	PDE4D
CXCR4	RPS21	ETS1	RBM39	GZMH	DNAJB1	MX2	PHLDA1	RPLP1	DDB2	TMEM173	TNIK
DNAJA1	RPL19	SNHG8	FYN	NKG7	JUNB	IFI44	SH2D2A	RPL22	KIF4A	MAF	ICOS
DUSP2	RPS19	SUN2	NKTR	GZMK	ND2	LY6E	ITGAE	RPLP2	RFC3	CD2	CLEC2D
IL7R	RPS4X	TRBC1	LINC.PINT	CD8A	JUN	EIF2AK2	CD27	RPL10	DIAPH3	BIRC3	PARK7
HSPA8	RPS18	PRF1	ITK	GZMA	CD69	HERC5	TOX	RPL14	GSTO1	RHBDD2	VDAC1
SARAF	RPS25	CD81	SMCHD1	CCL5	ENSG00000211592	OAS3	PRF1	RPS14	GMPS	FAS	NPM1
FAM177A1	RPS6	IFITM2	AAK1	HCST	ENSG00000229164	XAF1	CTLA4	RPS29	COPS3	TNFRSF9	SPTAN1
TUBA4A	IL7R	HCST	TSPYL2	CD2	ATP5F1E	SAMD9L	CD3D	EEF2	POLD3	IL1R2	PRKAR1A
YPEL5	RPS27	XIST	PDE3B	APOBEC3G	FXYD5	IFIT1	SIRPG	RPS8	SKA1	S100A4	CD247
RGCC	RPL31	C9orf142	KLF6	GZMM	ENSG00000161570	OAS1	RAB27A	RPS21	MCM10	CD28	PAK2
ANXA1	RPL35A	MZT2B	ANKRD12	GIMAP7	ENSG00000117289	RSAD2	ITM2A	RPL37	RFC5	GBP2	APBB1IP
CREM	RPL38	CXCR4	MBNL1	GZMB	RACK1	IFIT3	PTMS	RPL32	KPNB1	GBP5	MFHAS1
FYN	RPL5	GPR171	SPOCK2	CD96	ENSG00000184779	IFI6	CST7	RPS3A	COMMD4	SOD1	TGIF1
PIK3R1	RPS8	NFKBIA	RSRP1	GIMAP4	RPL41	IFI44L	AC092580.4	RPL5	POLR2G	AC133644.2	CCT3
ZNF331	RPL26	RGCC	CBLB	IFITM1	RPS15A	ISG15	CD8B	RPL9	ARL6IP6	DUSP4	FURIN
RPL23A	RPL36	CTDSP1	SRSF7	KLRD1	RPS4X	MX1	CXCR6	RPS27A	CYB5B	ARID5B	HINT1
CSRNP1	RPL23A	CD9	KIAA1551	SAMD3	ATP5MG	SAMD9	ENTPD1	RPS3	WDR54	STAM	NCDN
RPL3	RPL27A	FOSB	KMT2A	RAC2	CD3D	NT5C3A	LYST	RPS25	DEPDC1B	PBXIP1	CD5
TRAT1	RPL35	IER2	ARGLU1	EOMES	RPS18P9	PLSCR1	CTSW	RPS6	TMEM14A	IKZF2	METTL8
RPL21	RPL10	TMSB4XP4	ND6	EVL	HSPA1B	PARP9	TNFRSF9	RPS4X	RAD51C	UGP2	PPIA
RPS27A	RPL14	TXNIP	N4BP2L2	CLEC2B	RPL28	IFIT2	TIGIT	RPL30	ACTL6A	TNFRSF1B	SEC11C
SELK	RP5.857K21.7	CEBPD	SLC38A1	TC2N	FAU	ENSG00000161570	CD7	RPLP0	PPIH	CORO1B	PDE3B
SLC7A5	MTATP6P1	IL7R	BCL11B	HOPX	RPL11	DDX60	PDCD1	RPSA	RMI2	CD7	TNFSF8
HSPE1	MTND4P12	UBALD2	XIST	CD99	ENSG00000211772	ENSG00000229164	VCAM1	RPL34	DSN1	GK	TRAT1
RPS29	hsa.mir.6723	TXNL4A	FUS	CD52	NOP53	RNF213	HAVCR2	RPL13	CDK2	ICA1	HNRNPLL
GZMK	RP11.543P15.1	DDIT4	MIAT	STK17A	PFDN5	HELZ2	GZMA	EEF1B2	GALM	SPOCK2	MAT2B
EEF1A1	RP11.475J5.4	BTG1	ASH1L	SLC9A3R1	CRIP1	IFITM2	IFNG	RPL4	RBBP4	PMAIP1	TIFA
GABARAPL1	MTRNR2L2	CHMP1B	STK4	SLA2	SH3BGRL3	ENSG00000129277	NKG7	RPS12	RPL39L	PIM2	LIMA1
RPS28	CCL5	RPL3P4	CCDC64	SH3BGRL3	RPS7	SP100	DUSP4	RPS18	CMC2	LAIR2	TANK
RPS25	RPL37A	RPL18AP3	PNISR	ITM2C	ATP5MC2	PSMB9	CCL5	RPL3	POP7	DNPH1	RPLP0
RPL10	RP11.750B16.1	TCF7	GPRIN3	PTPRC	TMSB10	ENSG00000184779	GZMB	FLT3LG	ETFB	HTATIP2	SEC11A
CNOT6L	MTND2P28	SERTAD1	PRRC2C	CORO1A	RPS3	PLAAT4	CD8A	TPT1	SPAG5	CD27	CD6
PDE4B	EEF1A1P5	NME3	ACAP1	KLRG1	RPS15	USP18	LAG3	GIMAP7	PHPT1	LAYN	SDF4
RPS14	RPL27	RP11.425L10.1	ATP8	MATK	CD3E	MT2A	CXCL13	PABPC1	CKAP5	MAGEH1	RORA
RPL36A	MTND1P23	RPL13P12	TC2N	TBC1D10C	RPL21P28	ATP5F1E	PTPN22	ZFP36L2	RNPS1	ICOS	PPM1G
PABPC1	RPL3	KLRD1	AKAP13	ARHGDIB	RPS12	BST2	HLA.A	LEF1	ANLN	RTKN2	DNPH1
TSPYL2	RP11.1035H13.3	H1FX	AKNA	PTPRCAP	RPL12	DRAP1	TRBC2	EEF1A1	ACYP1	CARD16	CHST7
CALM1	AP000936.1	SNHG7	ND4L	RPS26	RPS5	TNFSF10	GZMH	CCR7	TPGS2	CTLA4	TPI1
UBB	MTRNR2L1	CITED2	OGT	CXCR3	DUSP1	GZMA	KIR2DL4	AQP3	NAP1L4	LTB	H2AFZ
NR4A2	RP11.3P17.3	AC007969.5	CLEC2D	F2R	RPL36A	ENSG00000269099	PRKCH	LDHB	PBK	TBC1D4	TNIP1
VPS37B	RP5.857K21.11	GZMM	NLRC3	KLRK1	RPL8	IFITM1	TRAC	CD40LG	TMEM160	TIGIT	ISCU
SYTL3	RPL10A	IFITM3	AHNAK	ZNF683	TSC22D3	LAMP3	ID2	TCF7	ENSA	IL32	PRDX1
RPL39	SNORA52	RPL6P27	RORA	AOAH	RPL29	CD2	RARRES3	LTB	TUBG1	IL2RA	KLRB1
UBC	SNORD100	SNHG6	ANKRD36C	LYAR	RPL5	PARP14	CD96	IL7R	PTBP1	BATF	TSHZ2
HSP90AA1	RPL13AP25	DDIT3	ZNF292	IL2RB	RPL14	DDX60L	SNAP47	RPS19	VBP1	TNFRSF18	GPX4
RPS18	RP3.340B19.2	DGCR6L	RNF19A	PSME1	PLAAT4	ENSG00000211592	CLEC2D	RPL28	PPP4C	FOXP3	SH2D1A
STAT4	RP11.40C6.2	RP11.234A1.1	BCL9L	IL2RG	H3F3B	ENSG00000211772	RNF19A	RPL27	MTCH2	TNFRSF4	CDK6
RPL34	RPS20	AC016739.2	ATM	CD7	RPL10	RACK1	KLRD1	SPOCK2	EXOSC8	LINC00152	RAN
LDHA	RPL9P3	RPL13AP5	RNR1	LCP1	IL32	EVL	RBPJ	PIK3IP1	NDUFA12	LCK	GRAMD1A
RPS15A	TXNIP	CTC.575D19.1	ETS1	MYL12B	RPS21	ENSG00000117289	CCND2	ANXA1	SGOL1	F5	BTLA
AC090498.1	CTB.36O1.7	ATP5EP2	CAMK4	PARP8	BTG1	ATP5MG	NELL2	CAMK4	UBE2I	AC017002.1	NDUFV2
MCL1	RPS11	AC004453.8	TNRC6B	PRKCH	ENSG00000129277	CHST12	CHST12	RPS15A	CDC6	CTSC	FKBP1A
TUBB4B	RPS12P26	RPS18P9	IKZF3	XCL2	ZFP36	MYL12A	PTPN7	TOMM7	RBBP8	PHLDA1	PGM2L1
HSP90AB1	RP1.278E11.3	SELM	TMEM2	RPS27	ENSG00000267059	TAP1	AKAP5	LEPROTL1	POLR3K	CD4	C9orf16
CD44	RP11.51O6.1	EGR1	SF1	CD69	RPL35	PRF1	CSF1	RPS27	SGOL2	GADD45A	BHLHE40
LMNA	RP11.234A1.1	ZFP36	ZC3HAV1	CD247	RPL30	GZMB	ALOX5AP	RPS7	HAUS1	TRAC	CD2
RPL9	RP13.15M17.1	KLF2	CHD2	GNLY	TMA7	CD3D	SYTL3	RPL7A	LAGE3	IKZF4	CACYBP
EML4	CTD.2192J16.15	RPSAP58	RALGAPA1	THEMIS	EIF1	DDX58	EVL	RPS2	CEP57	ZC3H12D	HSP90AB1
PDCD4	RP11.112J1.1	CRIP1	AKAP9	PVRIG	RPL7A	PHF11	TAP1	PASK	POLD2	IL2RB	PDE7B
RPS19	RPL13A	CD8B	CCNL1	C12orf75	ENSG00000269099	CXCL13	HLA.C	TC2N	BCL2L12	BTG3	GAPDH
RPS3A	RP11.864N7.2	MT.RNR1	ND5	SH2D1A	DUSP2	FYB1	FASLG	RPL29	SSNA1	SUMO2	GRSF1
DNAJB1	RPL39P3	RP11.51O6.1	HERC1	ITGA1	RPL18	HERC6	KRT86	S1PR1	HADH	SLAMF1	CD7
DNAJB6	CD3D	BCL3	CNOT6L	MYL12A	TRIR	GZMK	SAMSN1	GLTSCR2	PAFAH1B3	MIR4435.2HG	MAF
HSPD1	TMSB4XP8	SNHG9	MT.ATP6	CALM1	KLF6	NKG7	PARK7	RPL24	MYL6B	CD5	CTLA4
RNF125	RPL10P3	ZFP36L2	SMG1	GYG1	ELOB	GBP5	MYO7A	RPL35	ARL3	HNRNPLL	HSPD1
CYCS	KLRB1	SOCS1	MT.ND3	PSMB9	RPL32	CD38	TPI1	RPL18A	TIMELESS	YWHAB	RBPJ
IFRD1	MTND5P11	GZMK	CYTB	DUSP2	RPL19	GBP4	GALNT2	NACA	NDUFA2	ARL6IP5	CD82
MYADM	TOMM7	JUN	SYNE1	XCL1	RPL24	GIMAP7	PSMB9	GIMAP4	ITGB3BP	GATA3	IGFBP4
RPS16	IFITM1	LRRC75A.AS1	FNBP4	OASL	HCST	RTP4	LAYN	RPL8	NUTF2	SAT1	NAP1L4
EZR	RP11.742N3.1	LIME1	PPP1R16B	PYHIN1	GeneID.102723863	ATP5MC2	AC069363.1	KLRB1	LRR1	CXCR6	PTPN13
DDX5	RPL23	FOS	ND2	CNN2	HLA.H	SP110	FKBP1A	RORA	YWHAE	CACYBP	AHI1
RPS6	TRAC	TSC22D3	CD2	FYN	RPS14P3	ZBP1	TNFRSF1B	CD6	MPC2	UCP2	SNX9
RALGAPA1	RP11.832N8.1	DUSP1	TTN	DENND2D	SERF2	PPM1K	SLA	MAL	MRPL37	TNFRSF25	CHN1
CDC42SE2	RPL13P12	LINC00861	ARAP2	ZFP36L2	UBB	GIMAP4	APOBEC3C	TXNIP	EIF2S2	SH2D2A	TNFRSF25
HSPA5	AC016739.2	CD69	SPTAN1	EMB	FYB1	CD8A	SOD1	THEM4	NCAPD3	TNIK	SESN3
PTGER4	RPL17	CCL4	ATP2B4	AC092580.4	HSPA1A	SLFN5	ARHGAP9	RPL37A	SPC24	HS3ST3B1	CD200
FAM46C	RP11.466H18.1	RP3.340B19.2	KIAA1109	CXCR6	LOC101929876	RGS1	GBP5	PBXIP1	LBR	JAK1	MT1X
RPS2	TRBC2	SPNS1	KMT2E	RUNX3	CCL4L1	IFNG	HCST	SARAF	NDUFB6	RPS27L	MRPS6
HSPH1	RP11.425L10.1	JUNB	ZFP36L2	WIPF1	CD52	ENSG00000267059	LSP1	RPL12	SUZ12	UBC	SRGN
FUS	RPS3AP26	MT.RNR2	EPB41	MYH9	ZFP36L2	PNPT1	GNLY	TNFRSF25	PIN1	PIK3IP1	SOD1
CST7	MTRNR2L8	RP11.543P15.1	SLC2A3	SEPT1	IFITM1	PSMB8	OASL	TRAT1	POLR2K	FBLN7	PGAM1
SOD1	RPL6P27	DUSP2	ANKRD44	ITM2A	IER2	APOBEC3G	STAT3	BTG1	PSMA3	CUL9	KIAA0319L
RPL13A	RPL3P4	PCED1B.AS1	RNR2	TSEN54	LOC101929531	LGALS9	ZBED2	TSC22D3	TXN	PPM1G	PKM
PPP2R5C	AC004453.8	RPL21P28	MT.ATP8	LAT	LOC100506248	IFIH1	FYN	GNB2L1	MRPL11	GAPDH	GK
JMJD6	RP11.889L3.1	RNR1	BIRC6	FASLG	OST4	DTX3L	SLC7A5	ITK	HSD17B10	TSPAN5	ITM2A
HNRNPA0	LINC00861	IFITM1	ND1	PIK3R1	PTPRCAP	GZMH	CRTAM	RPL31	SHMT2	IL12RB2	CNIH1
PNRC1	PCED1B.AS1	KMT2E.AS1	ND3	LOC101929531	TOMM7	APOL6	CD6	TMEM123	TEX30	ETV7	DUSP4
ZC3HAV1	RPS2P5	RNR2	SARAF	CCL4L1	ND5	NMI	PGAM1	FYB	SNRPA	PHTF2	TIGIT
LINC.PINT	TCF7		ND4	AKNA	IFITM2	ELOB	UBC	GPR171	STOML2	MAT2B	MT1E
SERTAD1			PRRC2B	SCML4	MYL12A	HLA.E	KLRK1	CD5	RNASEH2B	GNG8	BATF
RNF19A			MGEA5	ZAP70	RPL39	ADAR	CD82	ETS1	TOPBP1	RORA	SPOCK2
PTP4A1			ATP6	SH2D2A	RPL36AL	IFIT5	SNX9	CXCR4	TIMM10	SELL	NR3C1
CLEC2D			PCM1	CD6	CD99	PSME1	LINC00152	LDLRAP1	NHP2	PRDX2	GNG4
ARID5A			CDC14A	CMC1	LOC642441	CLEC2D	SIT1	SELL	COX6A1	CALM3	MT2A
RPS10			TNIK	APMAP	RBX1	STAT2	ACP5	RPS28	ZCRB1	FAAH2	TNFRSF18
PTPRC			LINC00861	KIAA1551	GZMK	PSME2	AFAP1L2	FAM102A	HDGF	IL21R	TNFRSF4
SKP1			PBXIP1	PDCD4	PPDPF	CD48	MIR155HG	RCAN3	GTF3C6	HLA.C	NMB
TMEM2			ZC3H12D	NFATC2	GTF3A	LAP3	PAG1	AES	DNPH1	CCR6	CXCL13
SLC2A3			KLF12	STOM	HNRNPA1P10	RBCK1	NAB1	RPL39	UBE2A	GRSF1	HSPA8
TGFB1			ANKRD36	BTN3A2	GZMA	CTSW	RUNX3	TTC39C	MRPL13	GLRX	NUTF2
TC2N			GCC2	PTPN22	POLR2K	GBP2	PDE7B	TMEM173	PSMG2	IL1R1	CD40LG
RP11.138A9.2			UTRN	ETS1	PCED1B.AS1	CST7	SPTAN1	ARHGAP15	NOP56	MAST4	PCBP2
TRBC1			SRSF11	CLIC3	ZNHIT1	SPATS2L	RASAL3	TESPA1	CLTA	ADTRP	IGFL2
SC5D			KANSL1	SELPLG	DAD1	IRF9	PSMB8	RPL21	IFI27L1	PKM	SH2D2A
USP36			COX3	TBCD	ATRAID	NUB1	CLEC2B	CD69	PRR11	TNIP1	TRAF1
BRD2			RANBP2	CHST12	TECR	PARP10	PRDM1	DGKA	NUDT5	TRAF1	C4orf48
CD6			SETD2	SEPT7	SSU72	C5orf56	AHI1	EIF3E	RFC2	OPTN	PPP1CC
BIRC3			ATF7IP	LIME1	NDUFS8	NOP53	NAP1L4	CMTM8	MND1	HSPA8	PSMA5
NBEAL1			BPTF	IFNG	UXT	HSH2D	LBH	RPL13A	PTPN7	NDFIP1	BTF3
RPL7			GOLGA8B	CLDND1	LINC00861	ALOX5AP	TRAF5	RBL2	FIBP	PHACTR2	TMEM173
CD55			SRRM2	FAM102A	EVL	CD8B	IFITM1	KLF2	SUPT16H	RHOH	ITPR1
NDUFS5			USP15	RASAL3	ARF5	ETV7	TNFRSF18	PIM1	AP2S1	HOXB2	SRP14
CD69			CELF2	GIMAP6	FIS1	CD3G	PDE4D	TRADD	POMP	THEM4	DYNLL1
STK17A			HELB	LCP2	COPE	DNAJB1	CREM	OCIAD2	PSMA5	GALM	SLC25A3
RBM39			DGKA	CXCR4	TMEM160	PYHIN1	HOPX	ABLIM1	NDUFS8	PCED1B	YWHAB
FOSL2			PCSK7	PPP1R18	AIP	CD164	NDFIP2	CD48	PRKDC	P2RY10	TRBC2
GPBP1			COX1	BIN1	CYBA	STOM	IKZF3	MGAT4A	TALDO1	STK17B	FAS
RPL41			CD6	SUN2	SNRNP70	TRANK1	SARDH	SERINC5	PDIA6	CRADD	ILF2
NR3C1			SFI1	TRBC2	LRRC75A.AS1	UBB	HNRNPLL	TNFAIP8	MYBL2	PTTG1	ARL6IP5
MALAT1			NIPBL	SLFN5	ARPC5L	HSPA1A	RDH10	GPR183	PMVK	SNX9	CCT6A
RORA			ABLIM1	TRGC2	COX17	GPR171	CORO1A	PRKCQ.AS1	YWHAH	CIRBP	AHSA1
DDX24			SLC5A3	TRAT1	SCAND1	TIGIT	GEM	PDCD4	RBPJ	LOC101928173	H2AFV
ISCA1			MT.CYB	TRAC	NKG7	CLEC2B	LY6E	EMB	PRELID1	CUTA	PDCD6
SYAP1			TRANK1	C5orf56	SF3B5	PARP12	SRGN	SYNE2	BOLA3	ARHGDIB	SFXN1
PPP1CB			PIK3R1	CBLB	MRPL33	XRN1	COTL1	EIF4B	TPM3	SARAF	SLC1A4
RHOH			PAG1	KLRC2	DCTN3	SHISA5	BHLHE40	RPS10	IFI27L2	MYL6	BHLHE40.AS1
ZC3H12A			SPTBN1	KLRC1	C19orf24	SP140	PSTPIP1	TRAC	ITGAE	TLK1	ARID5B
RP11.138A9.1			INPP4B	TRG.AS1	UBXN1	WIPF1	FUT8	AAK1	SHCBP1	C9orf16	SARAF
SF1			KAT6A	CCR5	EIF3G	PDCD1	SH3BGRL3	CD28	UBE2N	UXS1	PRDX2
FTH1			COX2	ABI3	MGST3	ELF1	PDE3B	CCR6	ARHGAP11A	MIR4435.1HG	VCP
MAP1LC3B			KIAA0922	IKZF3	CLPP	CD96	DAPK2	FAM65B	PSMD14	CHST7	NFKB2
DUSP4			NLRP1	ITGAL	DPP7	CHMP5	PGK1	DPP4	CKLF	ZBTB38	SNRPG
SLC3A2			PTPN22	SHISA5	ZNRD1	HCST	TNIP3	BCL11B	SMS	PELI1	ADRM1
AMD1			ITGA4	SYNE1	N4BP2L2	ID2	ASB2	NOSIP	NCAPH	PRDM1	LPXN
SATB1			NFKBIZ	ITGB7	ARF6	HAPLN3	ASXL2	PTGER2	ACAT2	CCR4	PDCL3
TSC22D3			ATHL1	RABAC1	SRI	APOL2	SYT11	SORL1	BARD1	EPHX2	EDF1
CYTIP			ARID4B	HLA.H	CST7	IFI27	WIPF1	EIF3F	SIRPG	CYTIP	ARF5
UBE2B			BIRC3	IDH2	KRT10	CNP	SUMO2	RPL36A	NDUFAB1	CMTM7	IGFLR1
TUBA1A			DDX6	CISH	DGUOK	TRIM25	CDK2AP2	RPL7	NDUFA4	TRBC2	PKIA
SMCHD1			SLFN5	HLA.B	TRABD	LPIN2	SYTL2	FOXP1	MYL6	TRIB2	ST13
PRNP			HSP90AA1		SOCS1	UBC	TNFSF4	RPL17	NCAPG2	CASP1	CNBP
JUNB			RICTOR		UQCRQ	SLFN12L	THEMIS	TNFAIP3	BRCA2	LTA	STAM
IDS			JUND		PFDN2	TRAFD1	GPR56	RPL27A	BAZ1B	ENO1	SNU13
RPS17			MT.CO1		CLTB	PML	LAT	ABRACL	ITGB1BP1	ADAT2	YWHAQ
EIF5			NFAT5		NDUFS7	SLA2	ADGRG1	EPB41	NABP2	CREM	ARL3
SLC38A1			NUFIP2		PIN1	C19orf66	LCP2	ERN1	DCTN3	FKBP1A	HNRNPC
PPP1R15A			DIP2A		DYNLT1	ZNFX1	BST2	JUNB	NCAPH2	SDF4	LAT
SH2D2A			IL6ST		NOSIP	TMEM140	NBL1	EML4	MXD3	NDUFV2	TMEM50A
CLEC2B			TCF7		SNHG9	HSPA1B	SURF4	ICAM2	FOXM1	FAM129A	CD4
CD8A			RBM25		NDUFAF3	DNAJA1	EZR	RASGRP2	VRK1	ISCU	ZBED2
GNG2			STAT4		KMT2E.AS1	LCK	DFNB31	CCDC109B	HAT1	PARK7	TMEM123
ATP1B3			VPS13C		COMMD6	SUB1	LOC101929531	SH3YL1	NRM	MRPS6	PBXIP1
PPP1R2			PHC3		SNHG8	GNLY	KLRC1	TOB1	XRCC5	RHOG	FKBP4
REL			ANKRD11		NDUFB10	MOV10	NR3C1	RPS20	EIF5A	NCF4	UBE2I
SAMSN1			SERINC5		IFI27L2	MIAT	BATF	RPS26	CHAF1A	RAC2	HSPE1
EIF4A2			LRBA		CDKN1A	PARP8	ATXN1	AHNAK	CDC45	USP15	MAL
CAMK4			RAPGEF6		CHCHD10	RP11.94L15.2	KLRC2	PTGER4	PSMB6	C12orf57	G3BP1
H2AFX			FOXP1		DCK	TRAT1	STK17B	CTD.3035D6.1	TFDP1	PPP1R2	ATP5G3
S1PR1			STAT3		C4orf48	SCML4	CLSTN3	CDKN1B	ARPC5L	MAL	POLR2E
G3BP2			SF3B1		SIVA1	GBP3	GALM	KDSR	APOBEC3G	PBX4	EEF1A1
GPR183			KMT2C		CKLF	RAC2	PTTG1	SATB1	DBI	ICAM3	SEC61B
CCNH			NPIPB5		HMOX2	PRKD2	DGKH	GAS5	NAP1L1	UBE2B	GALM
KMT2E			ZCCHC11		C4orf3	HLA.F	TOX2	SESN1	RAD51	RASGRP1	PSMD8
MPZL3			RASGRP1		LTB	HAVCR2	DTHD1	FOS	MDH1	ENTPD1	LDHB
SKIL			HUWE1		CIRBP	CARD16	ITGA1	AIM1	MEA1	NGFRAP1	CAMK4
PLK3			PCNX		C9orf16	ODF2L	BUB3	SESN3	HINT2	HAPLN3	LBH
RSRP1			MYH9		ZNF683	NLRC5	ICOS	RPL13AP5	CKAP2	ITK	TRBC1
AUTS2			SLFN12L		POLD4	KLRK1	ITGA4	RP11.475C16.1	KIF14	DDX24	C1orf43
SRSF3			MT.ND1		LSM6	PPP2R5C	CD99	RP11.425L10.1	PRDX2	SIT1	NDUFAB1
LYAR			TTC14		CD8B	GIMAP2	TSEN54	RPS23P8	RNASEH2C	ISG20	CHCHD2
EMD			CHD3		CUTA	SMCHD1	SLC27A2	RPL34P18	SAC3D1	TRAF3	OPTN
BCAS2			STAT5B		PSME1	CXCR6	CD2BP2	EEF1G	RAB27A	SYNE2	SF3B4
TUBB2A			PARP8		MRPL41	TRIM21	JAKMIP1	MT.ATP8	PAICS	LEF1	GNG2
SETD2			FYB		COX14	CMTR1	CXCR3	RPL3P4	ESCO2	ARPC1B	TUFM
RBM8A			FAM65B		RBCK1	TRIM38	DRAP1	RP11.234A1.1	BUB1	OAS1	ICA1
PDCL3			WNK1		C19orf60	HELB	EID1	AC004453.8	PARP1	APBB1IP	RPSA
GSPT1			HNRNPH1		SPSB3	CCL5	SLC9A3R1	RP11.864N7.2	GNG5	LBH	STAT5A
SBDS			ANKRD36B		H3F3AP4	CTC.575D19.1	RALGDS	RPL18AP3	CDKN2C	SRGN	TOX
SLBP			ZBTB20		CYCS	GIMAP1	GBP2	RPL13P12	NDUFA6	MAP1LC3A	SERBP1
PBX4			NR3C1		VPS28	KLRD1	KLRC4	AC090498.1	SERBP1	IGFLR1	WDR83OS
DDX3X			ATXN7		ERP29	FASLG	GATA3	CTC.575D19.1	PPM1G	RPS26	SHFM1
CDK17			EPC1		DDIT4	TYMP	KLRC3	NBEAL1	TXNDC17	LIMA1	PDCD4
H2AFZ			MT.ND4		TBCB	DENND2D	PCED1B	RP11.832N8.1	DCTPP1	PAIP2	MDH1
CLDND1			GABPB1.AS1		RGS10	CCR5	SRGAP3	RP11.51O6.1	ZDHHC12	TTC39C	CCNI
LITAF			PPP2R5C		CCNH	CD247	F2R	MT.ND4L	PSIP1	ITM2A	ERH
DDIT4			JAK3		NXT1	GPBP1	RGS2	RP11.543P15.1	NME1	SLA	C14orf166
EIF4G2			MT.CO3		NME2	BTN3A2	CDK6	RPL39P3	CDK2AP2	ACP5	MSI2
PARP8			MYCBP2		CCL5	DUSP4	ZNF683		NCAPD2	CCM2	SQSTM1
ATP1A1			KDM2A		EGR1	SAMSN1	HLA.B		FKBP1A	SH2D1A	COX6A1
CLK1			DOCK10		SSR2	FBXO6	SHFM1		SLC25A3	CCNG2	DNAJA2
RANBP2			MPHOSPH8		SNHG12	TRIM14	GFOD1		APOBEC3C	SKP1	SF3B6
GADD45B			MT.CO2		CIB1	APOBEC3C	FAM3C		CDCA2	RAP1A	C1QBP
TIPARP			MT.ND4L		CD2	SYNE2	PPP1R16B		CDC25B	IL10RA	HSPB1
CCR7			RUNX3		RABAC1	RPL41P1	TERF2IP		WHSC1	RAB11FIP1	RELB
SNU13			PLEC		R3HDM4	ACAP1	PKM		CASC5	ANKRD10	STIP1
TOB1			TBC1D2B		ARHGEF1	GSDMD	RABAC1		C19orf48	GCNT1	RNPS1
SRSF5			PYHIN1		TRAPPC1	ARHGEF3	RNF213		AURKA	SEPT6	CCT8
KDM6B			MLLT3		MIF	TMSB4XP4	ITGB7		SRSF10	CLEC2D	TMEM167A
NEU1			NFATC2		LEPROTL1	CCL4L1	SPOCK2		NDUFS6	UBE2D2	HNRNPK
CCSER2			CLK1		NDUFB2	GPR155	OPTN		NDUFB3	METTL8	C11orf58
P2RY8			FAM102A		PVRIG	N4BP1	CCL4L2		MELK	RNF213	HTATIP2
OAT			RASA2		ECH1	RBPJ	IGFLR1		GGCT	SPATS2L	PDCD1
TGIF1			SNRNP200		BTG2	LYST	FABP5		HNRNPA3	IFNAR2	CDC37
CHD1			HIVEP2		DPM3	CCND2	C9orf142		ARPC5	TANK	ADI1
KPNA2			SESN3		TUBA1A	EIF4A2	ARL3		BLOC1S1	CNST	MEAF6
BZW1			IKZF1		H2AFJ	GIMAP6	TMEM2		VDAC3	PAK2	AC133644.2
OASL			MT.ND5		CCDC107	OPTN	ANXA6		PSMA7	NOP58	LIMS1
NOP58			ARID5B		FKBP8	ZC3HAV1	TRAT1		CDKN2A	FCRL3	MRPL34
JUN			ZAP70		GZMM	FYN	SUPT3H		SET	ZNRF1	ENO1
P2RY10			ITGAL		CORO1A	RARRES3	CD38		SNRPC	ANAPC16	PGK1
DUSP10			LENG8		BAX	TAPBP	CNOT6L		MTHFD1	SQSTM1	MAGEH1
HERPUD2			JMJD1C		SRSF5	GIMAP5	INPP4B		MZT2A	RNF145	PSMB1
PDE4D			STK17B		ABRACL	INPP4B	SLC2A8		SNRPD3	SRSF7	FAM129A
RP11.51J9.5			MT.ND2		HINT1	IDH2	UBE2L6		ATAD5	ZC3H7A	BANF1
APMAP			ATP8A1		MEAF6	PMF1	SRRT		PSMB8	DYNLRB1	PHLDA1
IDI1			ZMYM2		LIME1	EOMES	GNG2		DTL	NDFIP2	PPP4R2
NAA50			EP300		CHURC1	SH2D1A	IL21R		WDR1	MSI2	EIF3I
PTGES3			FNBP1		KRTCAP2	RAB27A	PLEKHF1		ILF2	PGAM1	FAM104A
SNHG12			RASAL3		TMEM173	BTN3A1	SPRY1		MZT1	STAT3	PASK
PFKFB3			GOLGB1		TRADD	CAPN2	TRGC2		BANF1	AKIP1	TLK1
BTG2			MLLT6		KLRB1	SRSF7	LRBA		KIF15	THADA	BCAS3
AKIRIN1			XRN1		HNRNPA0	DYNLT1	TUBA4A		NPM1	CCND2	C19orf53
EIF4A3			SFPQ		RPL22L1	CXCR3	TTN		PSMD8	CXCR3	ATP5B
MGAT4A			DDX24		STUB1	IL2RB	RP11.94L15.2		SUMO2	ZC2HC1A	FABP5
HEXIM1			SYNRG		NME3	CASP1	MAPRE2		FAM111B	PTP4A3	RABGAP1L
BAZ1A			LUC7L3		TTC39C	SLA	CCR5		RALY	CD82	TRMT112
ARID5B			MDM4		C19orf53	TAP2	RP11.291B21.2		IFI16	HPGD	CCR4
FKBP4			FAM118A		ZNF428	CD27	PRDX5		UQCC2	PKIA	NDFIP1
CACYBP			SYTL3		FAM173A	GSTK1	CKLF		UBE2S	GNG2	EID1
GPR65			ZNF638		POLR2J	TNIP3	GZMK		BRCA1	SH3KBP1	TBC1D4
AREG			AIM1		UBL5	SIRPG	PAM		FAM111A	EPSTI1	PHACTR2
KLRB1			CD69		ANAPC16	CD53	ATP8B4		HNRNPR	C4orf48	GSPT1
JOSD1			MT.ND6		COX5B	MTND2P28	BTG3		PDCD5	IL18R1	NDUFA6
XCL2			RBM5		IFNG	SAMD3	PRDX6		KIF23	GMFG	FAAH2
TNFSF9			DDX3X		GSTK1	RP5.940J5.9	CCL4L1		NUCB2	MALT1	RNF19A
PAF1			TRAF1		UQCRHL	IKZF3	RAB1B		RBBP7	BUB3	CREM
XCL1			ZZEF1		MZT2A	UTRN	GPI		CDCA3	EPC1	EMD
ABLIM1			JUN		XCL2	SH2D2A	SH2D1A		WDR76	TERF2IP	NINJ1
ELL2			MBP		ROMO1	GALM	TRG.AS1		LY6E	OCIAD2	UBE2N
DNAJB9			GLG1		C12orf57	APOL3	YARS		KIF2C	SAMSN1	JAK1
ODC1			VPS13A		HIGD1A	THEMIS	DYNLL1		HPRT1	REXO2	ABRACL
SLC38A2			PRKCH		TNF	ZAP70	EOMES		ORC6	TOX2	COX6C
DUSP1			KDM6A		SEC61G	IPCEF1	G3BP2		VDAC1	CD58	MTHFD2
DNTTIP2			EVL		GPS2	SUPT3H	CD200R1		COTL1	DOK2	NUDT5
TSPYL1			BDP1		ATP5I	IRF1	JAML		UQCRQ	CDKN1B	TNIP2
ZFAND2A			TMC8		TRMT112	CTLA4	PRKAR1A		HJURP	TRAF3IP3	NUDC
ELF1			SETD5		GMFG	N4BP2L2	TRPS1		SRSF3	C16orf87	SUPT4H1
IER2			CREBZF		SNRPD2	SUSD3	CHN1		PSMB9	GCHFR	PSMC4
MT.ATP8			VPS13B		LCK	Z82188.1	RHBDD2		YEATS4	TRBC1	YIPF3
DDX3Y			DUSP16		PLP2	CASP4	KIAA1551		RACGAP1	FAM110A	C16orf87
ARL4A			SKI		ZAP70	BTN3A3	GOLIM4		CCDC34	TIAM1	BLM
GLIPR1			PDE4B		RNASEK	SYTL3	IDH2		PSME2	SEC11C	BIRC3
MAT2A			ATG2A		SKAP1	JAK3	MTRNR2L12		MTHFD2	AQP3	XRCC6
B4GALT1			CYTH1		EEF1G	ARAP2	TANK		BUB3	CREB3L2	TOMM5
DCTN6			USP34		CCDC167	CLDND1	PLA2G16		ITM2A	SCAND1	MYL6
POLR3E			UBR5		NAA10	XIST	TNFSF9		ARPC2	ELOVL5	PSMD13
FGFR1OP2			ODF2L		NCF1	PIK3IP1	CARS		CDK4	IL6ST	SEPT6
CRTAM			ITPKB		SEPT1	ITM2A	ZBTB1		CHEK1	NDUFC1	TRAF4
EIF4A1			MON2		UQCR10	LRBA	ENSA		CDCA4	CNIH1	PSMB6
BAG3			PARP15		FLT3LG	RUNX3	PPM1G		STRA13	HSPA1A	ADSL
SRRT			NLRC5		CSNK2B	RNF19A	B3GNT2		HNRNPD	PRKAR1A	FBLN7
ANKRD37			CENPC		ATP5E	STK17A	CD70		TACC3	HDAC7	MIF
NOP56			CELF1		NDUFB1	EMB	PSMB10		ACOT7	TNIP2	RIC8A
GTF2B			PRPF4B		PIK3IP1	VAMP5	WNK1		LDHB	SDC4	MAGOH
HNRNPH1			FLNA		CCDC85B	CFLAR	HSPA8		PSMB2	SUMO1	TNFAIP8
CDKN1A			SORL1		ARL6IP4	SLAMF6	VPS37B		RFC4	ACTA2	C11orf73
NUDT4			ATXN1		GIMAP4	TRIM56	GGA2		SNRPE	WHSC1L1	FKBP5
CHORDC1			THEMIS		CHMP1B	USP15	ABI3		NUDT21	VCP	TOX2
RP11.347P5.1			CEP350		LIMD2	AZI2	C9orf16		ANXA5	ZNF292	SNRPE
SNHG15			DYNC1H1		H3F3C	TMEM123	SMC4		FDPS	INPP5F	ACADVL
FAM133B			TRPM7		LSM7	ARID5A	ORMDL3		SPC25	CCDC167	REXO2
MAFF			CYLD		A1BG	SPATA13	RASSF5		EBP	SOX4	JAML
HSPA1A			CNST		GIMAP7	RGS2	MAP4K1		RAD51AP1	NOP10	MYL6B
DDIT3			SRSF5			PSMA5	SRI		MAD2L2	HPRT1	OAZ1
FOS			UBR4			HSPE1	HSPB1		SRP9	ATPIF1	PTGES3
C1orf56			CCNH			TBC1D10C	NOP58		RBX1	GTF3C6	EIF3L
CMC1			WIPF1			CDC42SE2	NPIPB5		SUB1	HSP90AB1	MT1F
HSPA1B			CD96			HSPA6	MTRNR2L8		YBX1	ARPP19	TRABD2A
NR4A1			SCAF11			GTPBP1	IFI27L2		TROAP	FOXO1	AC090498.1
HSPA6			P2RY8			SIT1	ANKRD28		PRDX3	KDSR	NBEAL1
MT1X			WSB1			NAPA	RALA		WDR34	MT1E	CLNS1A
MRPL18			LNPEP			TBCD	ZNF331		ERH	TSPYL2	SELT
			DDHD1			TMX1	PTPRCAP		MZT2B	GLCCI1	RANBP1
			TRA2A			RHOH	BCL2L11		TPM4	NABP1	BZW1
			FRYL			PRDM1	MTHFD2		CKAP2L	HSPB1	C20orf24
			THEM4			UBA7	SQSTM1		FBXO5	DDIT4	CCT2
			PIK3IP1			IRF2	SLC3A2		HIRIP3	TPR	SIAH2
			NSD1			TANK	MT.ND4L		PPP1CA	PIM3	GNA15
			USP47			HMGB2	UBE2F		CEP55	KCNN4	SMCO4
			SYTL2			EHD4	NR4A2		CHCHD2	VDR	LRRC8D
			BTAF1			C4orf3	PTPN11		HMMR	SYNGR2	HNRNPA1
			CD44			SYNE1	HSP90AB1		LIG1	G3BP2	NDFIP2
			CDK11A			CHMP4A	CD97		HNRNPA2B1	FRMD4B	IL6ST
			ATRX			PFKP	HSPE1		HNRNPF	GEM	RDH10
			SLC38A2			F2R	HSP90AA1		LDHA	DNAJB1	LRRN3
			UBR2			HLA.H	PTPN6		SSRP1	NINJ2	H3F3A
			SETX			ARHGEF1	AHSA1		H2AFY	HSPE1	ZNF281
			CD28			ECE1	NMB		COX6C	COX17	THADA
			SENP7			CBLB	MTND2P28		DDX39A	ADI1	DCP1B
			LYST			CKLF	HSPD1		PTMA	ANXA7	SMS
			FOXO1			DEF6	HSPH1		LSM3	TIFA	NHP2
			RIF1			MCOLN2	BAG3		PA2G4	NDUFB1	FAM118A
			TAOK1			PTPN22	FKBP4		PARK7	OTUD5	STAT3
			PHF3			GRAP2	HLA.H		SNRPF	TFRC	EIF5A
			BRD2			DDX24			CENPA	CD59	GEM
			ZFC3H1			TAGAP			LAG3	FAIM3	NSMCE1
			SLC4A7			RASGRP1			HSPB11	PMVK	PPA1
			EP400			CD47			FANCI	NFKB2	ETV7
			STK38			HERPUD2			CENPH	ARID5A	RPS27L
			TMEM245			STAT3			NUF2	ID3	LHFP
			ARFGEF1			DOCK8			GGH	SESN3	MT.ATP8
			KDM5A			PSMA4			SMC1A	CD70	RAP1B
			USP36			KLF2			CBX5	NDUFA13	CORO1B
			SAMD3			OXNAD1			ATP5G3	BCL2L1	AC092580.4
			DMTF1			TRAF3IP3			HMGB3	BAX	SLC3A2
			MAML2			PTMS			PSMA4	NMB	MT1G
			CASP8			TRIM26			NCAPG	HSPD1	ASB2
			PRPF38B			LNPEP			PLK1	HSPA1B	TIAM1
			TNRC6A			STK4			CFL1	RP11.347P5.1	UCP2
			PBX4			TRAF5			CENPN	LOC101929876	MAP1LC3A
			GLS			COX5A			TUBA1C	FKBP4	CCR7
			RABGAP1L			CALCOCO2			RNASEH2A		TUBB4B
			ARHGEF1			MVP			NDC80		SOX4
			EPM2AIP1			MYD88			MRPL51		NFATC1
			FOSB			ARRDC3			CORO1A		HSP90AA1
			BCLAF1			TOX			PSMC3		EPAS1
			STK10			EXOSC9			UHRF1		LMNA
			CWF19L2			PPP1R2			PKMYT1		CMSS1
			LPIN1			ETNK1			LSM5		MIR155HG
			CHD1			MIER1			CCDC167		XCL1
			SPATA13			OCIAD2			LSM2
			RC3H1			BUB3			KIF11
			DOCK8						ANAPC11
			NR4A2						SAE1
			BRWD1						SNRNP25
			MSI2						HN1
			SLC7A6						YWHAQ
			SUN2						CENPU
			KAT6B						FABP5
			OFD1						SNRPG
			THUMPD3.AS1						PRC1
			PNN						SLBP
			PRDM2						KIF20B
			ARHGEF7						KIFC1
			RLF						TUBB4B
			BAZ2A						GMNN
			SPEN						CCNB1
			ASXL2						RAD21
			GIMAP7						CENPK
			PDE4D						CDCA8
			CREBBP						SKA2
			CCNL2						SMC3
			NUMA1						HMGN1
			CTLA4						MCM6
			CCDC88C						TCF19
			HIPK1						DLGAP5
			TNFRSF25						CDCA7
			ERAP2						CDT1
			RBL2						HNRNPAB
			MED13						COX5A
			PDE7A						LMNB1
			PRKX						PPIA
			MKLN1						DTYMK
			MAF						CENPE
			TCF25						SIVA1
			LINC00649						PHF19
									MCM2
									DHFR
									ACTG1
									ACTB
									LSM4
									PGAM1
									USP1
									IDH2
									RRM1
									CDCA5
									HELLS
									KPNA2
									GTSE1
									CBX3
									ENO1
									COX8A
									KIF22
									SNRPB
									CENPW
									EZH2
									MCM4
									DNMT1
									PKM
									SNRPD1
									ATAD2
									CCNB2
									HIST1H1C
									C12orf75
									CALM3
									PFN1
									NASP
									GZMB
									GINS2
									CDC20
									AURKB
									CARHSP1
									NUCKS1
									NUDT1
									DNAJC9
									GZMA
									RPA3
									SLC25A5
									UBE2T
									CDKN3
									H2AFX
									ANP32E
									RAN
									MCM3
									TPI1
									ANP32B
									HIST1H1D
									MCM5
									MAD2L1
									CENPM
									ASF1B
									FEN1
									CCNA2
									TMEM106C
									CLSPN
									CKS2
									SMC2
									MT2A
									TMPO
									HIST1H1B
									H2AFV
									HIST1H1E
									GAPDH
									RANBP1
									CXCL13
									TPX2
									ZWINT
									DEK
									MT1E
									ASPM
									BIRC5
									MCM7
									PTTG1
									SMC4
									CKS1B
									CDK1
									HMGB1
									TK1
									KIAA0101
									DUT
									CENPF
									H2AFZ
									NUSAP1
									PCNA
									HMGN2
									UBE2C
									TOP2A
									RRM2
									MKI67
									HMGB2
									TUBA1B
									TYMS
									TUBB
									HIST1H4C
									STMN1
									CYC1
									RUVBL2
									MRPL27
									TTF2
									SCCPDH
									SNRPA1
									RFC1
									NONO
									SRSF2
									RBM17
									HP1BP3
									CLIC1
									RBMX
									FKBP3
									SPDL1
									UQCRH
									VPS29
									NAA38
									UBA2
									PAQR4
									RPS27L
									ZWILCH
									ENTPD1
									VIM
									HNRNPM
									ACAA2
									CBX1
									SUMO3
									RHEB
									SH2D1A
									KNSTRN
									ASNA1
									GLO1
									ARPP19
									CCT5
									BTG3
									AURKAIP1
									MRPS16
									CALM2
									NDUFB9
									GLRX3
									ECT2
									PPA1
									EID1
									KHDRBS1
									TMEM109
									TAP1
									PPDPF
									ACTR3
									ABRACL
									TPRKB
									PLP2
									TRAPPC1
									RBM3
									DCXR
									PSMC5
									NDUFB7
									BAX
									ACP1
									ILF3
									HIST2H2AC
									IL32
									TXN2
									NDUFB2
									UBE2L3
									SRSF4
									PSMB7
									PCMT1
									MRPL52
									RPA2
									MDH2
									RAD23A
									DBF4
									PPP1CC
									BATF
									RHOA
									NDUFB11
									ARL6IP1
									TMEM14B
									PRIM1
									CD3D
									NDUFV1
									TMEM14C
									HMGXB4
									CDC123
									PSMB1
									CCT6A
									CCT8
									MAGOH
									NCL
									EWSR1
									COX6B1
									XRCC6
									HMGA1
									PRDX5
									PSMD7
									PHB
									HIST1H3B
									CACYBP
									DUSP4
									ARPC1B
									TCP1
									DRAP1
									COX7B
									ATP5J
									PSMB3
									NDUFS3
									NDUFB10
									HINT1
									SLC9A3R1
									CAPZB
									NUDC
									HMGN3
									NUDCD2
									PSMD4
									ATP5C1
									RECQL
									PTMS
									IMPDH2
									SUMO1
									SRI
									ARL6IP4
									PRDX6
									TESC
									ATPIF1
									DNAJC8
									HNRNPA1
									IFI6
									PSMA1
									CCT2
									SNRPD2
									PDCD1
									EIF3I
									ROMO1
									UNG
									MRPS15
									POLR2E
									ATP5J2
									UBE2D2
									ADRM1
									SLC27A2
									MRPS34
									IFNG
									ANP32A
									SRSF1
									MIS18BP1
									GNLY
									PSMC2
									EBNA1BP2
									SHFM1
									SF3B2
									COX7A2
									CDK6
									CCT3
									NDFIP2
									SLIRP
									C9orf16
									RAB11A
									SSBP1
									LINC00152
									CRIP1
									C17orf49
									DDT
									UQCRFS1
									GBP1
									C1QBP
									SEC11A
									DYNLL1
									MRPL17
									TMEM258
									GPI
									MSH6
									PGK1
									MIR4435.2HG
									ALDOA
									HNRNPC
									HIST1H3C
									MIF
									C20orf24
									RAC2
									MT1F
									C14orf166
									TNFRSF18
									AHCY
									GSTP1
									LGALS1
									HIST1H2AM
									HAVCR2
									NDUFC2
									PSMA6
									NDUFV2
									CTSW
									ATP5B
									TCEB1
									CD38
									HIST1H2AG
									CD99
									PMF1
									ATP5A1
									ATP5L
									AC092580.4
									S100A4
									CD70
									RPSA
									MT1X
									MT1G
									HMGB1P5
									PSMA2
									H3F3A
									VCAM1
									IL2RA
									ATP5MG
									ENSG00000229164
									ATP5F1E
									ENSG00000161570
									KLRC1
									RP11.94L15.2
									Z82188.1
									RPLP0
									PTMAP5
									MTRNR2L8
									MTRNR2L12
									MTATP8P1
									RP11.475J5.4
									RP5.857K21.7
									TMSB4XP8
									RP5.857K21.11
									RP11.750B16.1
									MTRNR2L1
									hsa.mir.6723
									MTND4P12
									MTRNR2L2
									MTATP6P1
	PSMB7
	CDC123
	BTF3
	FABP5
	NDUFA13
	COMMD3
	NDUFB1
	PNN
	PIF1
	LARP7
	BLOC1S1
	CYB5R3
	BLOC1S6
	HIST1H1C
	TACC1
	SRSF3
	NCOA3
	UBE2V2
	SSRP1
	EIF3H
	SLC25A3
	MRPL22
	TIMM10
	RAD17
	POMP
	GTF2I
	CPNE3
	PAICS
	NUDT21
	PMVK
	CAMTA1
	DNASE1
	GSTP1
	TMEM123
	UBE2R2
	MRPL16
	CHCHD10
	COX6C
	NBEAL1
	TMPO
	TCEB1
	DNAJC15
	SFT2D1
	TRAPPC1
	EIF2S2
	CD2BP2
	DENND3
	FAM60A
	NDUFA12
	SPINT2
	RHOH
	LILRB1
	PSMB2
	CEP57
	PSMB3
	CD37
	LSM4
	MRPS36
	BLOC1S2
	CD53
	SHKBP1
	SHMT2
	ATP6V1E1
	HNRNPAB
	ELAVL1
	IMPDH2
	YWHAH
	FDFT1
	SMC1A
	METTL21A
	GCA
	USP34
	C17orf62
	RFX5
	LDHB
	MGMT
	FCER2
	RPL23A
	SEC62
	COPS3
	POLR2J
	MFAP1
	GTF2A2
	COX17
	GNB2L1
	SH3BP5
	MRPS23
	LSM7
	NCF4
	SP140
	TXNDC17
	THRAP3
	ARPC5L
	C4orf3
	SDHD
	TOP1
	SLIRP
	ACP1
	ENY2
	ISG20
	PPHLN1
	TXN2
	CDK4
	VPS29
	FERMT3
	BANF1
	RPL17
	RPL23
	PLEKHA2
	C17orf89
	CD86
	SNRPC
	ILF2
	RAD23B
	ALOX5
	PPIA
	DGKD
	SET
	NUTF2
	FAM49B
	UBE2I
	CHD7
	PSMC1
	LYSMD2
	INS
	COX6A1
	MCM6
	TIMM8B
	TOMM22
	NIN
	H2AFX
	MMADHC
	HADHA
	SUMO1
	USP7
	SNRPB2
	CIITA
	TBC1D1
	SMC3
	RNASEH2C
	COPE
	ZNF106
	SSBP1
	EIF3M
	UBE2A
	MATR3
	TIMM13
	DNAJC7
	ATP5B
	LUC7L3
	MDM4
	DNAJC8
	NDUFAF3
	SNRPD3
	NDUFB5
	CDV3
	AHCY
	RAC1
	FCRL5
	PKM
	CCT5
	MDH2
	CYC1
	ANP32A
	NDUFAB1
	EIF3D
	EHMT1
	MRPS15
	LAPTM5
	PRMT1
	CALM3
	SERBP1
	ATP5G1
	RPS16
	SNRPA
	LSM14A
	PSMB1
	NDUFA11
	TMSB4X
	MRPL20
	RBM17
	PSMC3
	NEDD8
	IDH2
	HSPA4
	HNRNPK
	PRKDC
	CHCHD2
	LRRK1
	CAMK1
	RPS11
	NDUFA2
	POLR1D
	ROMO1
	HNRNPC
	NDUFV2
	TPM4
	HNRNPR
	ADAM28
	TERF2IP
	CALM2
	EIF3F
	ERP44
	ARL6IP4
	MRPL52
	UQCRFS1
	CCT2
	UQCRQ
	ARHGDIB
	TUFM
	SPCS2
	CAP1
	EEF2
	CAPZA1
	RPL36A
	MTDH
	EIF3E
	RPL31
	VDAC1
	RBM3
	PRDX5
	RPS5
	COX7C
	FKBP1A
	SUMO2
	EWSR1
	HOPX
	ANAPC11
	RPS27L
	MRPS21
	SRP14
	LPIN1
	MAGOH
	UQCRB
	COX6B1
	RPL3
	TCEB2
	UBE2D2
	PSMD8
	RAD21
	COX8A
	DYNLL1
	PRDX2
	RAP1B
	ATP5I
	XRCC6
	RPL37A
	MT.CO3
	ATP6V1G1
	RPL22L1
	ARL6IP1
	PARK7
	HNRNPF
	COTL1
	TUBB4B
	CAPZB
	RPS18
	RPL8
	PSMA7
	SRSF2
	AL928768.3
	ENO1
	COX7A2
	RPL22
	RPS4Y1
	DSTN
	USMG5
	CCNI
	RPL26
	RPS28
	RPS23
	MYL6
	RPS7
	MT.CO1
	RPSA
	NAPSB
